# Supplementary material for: Addressing Psychological Distress in College Students Through Mindfulness Training: A Pre–Post Intervention Across Three Cohorts with Different Delivery Methods
Source: Int J Environ Res Public Health. 2025 Jun 27;22(7):1027. doi: 10.3390/ijerph22071027 (PMC12294724; doi:10.3390/ijerph22071027)
Supplement: Supplementary file 1 [file ijerph-22-01027-s001.zip]

Archive with 1 entries (1 files):
- ijerph-3659856-supplementary.pdf
